# Supplementary material for: Bidirectional Associations Between Blood Glucose and Blood Pressure: A Data-Driven Causal Analysis Using Structural Equation Modelling and Granger Causality on NHANES Longitudinal Data
Source: J Clin Med. 2026 May 13;15(10):3751. doi: 10.3390/jcm15103751 (PMC13207677; doi:10.3390/jcm15103751)
Supplement: Supplementary file 1 [file jcm-15-03751-s001.zip]

Archive with 3 entries (3 files):
- Supplement_S1_Source_Code.pdf
- Supplement_S2_Extended_DAG_Tests.pdf
- Supplement_S3_Workflow_Diagram.pdf
